# Supplementary material for: Anticarcinogenic cationic peptides derived from tryptic hydrolysis of β-lactoglobulin
Source: Front Mol Biosci. 2025 Jan 7;11:1444457. doi: 10.3389/fmolb.2024.1444457 (PMC11757936; doi:10.3389/fmolb.2024.1444457)
Supplement: Supplementary file 2 [file DataSheet2.xlsx]

## Sheet: Sheet1
opsMW800-1000	Sequance	Freq	N. of amino acid			opsMW 1000-2000	Sequence	Freq.	N. of amino acid			opsMW 2000-3000	Sequence	Freq.	N. of aminoacid			opsMW 3000-4000	Sequence	Freq.	N. of amino aci		opsMW 4000-5000	Sequence	Freq.	N.of amino acid			opsMW up to 5000	sequance	Freq.	N.of amino acid	peptide Ranker
800.477	KGLDIQK	3	7			1025.55	KIDALNENK	37	9			2000.9	TPEVDDEALEKFDKALK	27	17			3001.52	VAGTWYSLAMAASDISLLDAQSAPLRVY	2	28		4074.1	VTQTMKGLDIQKVAGTWYSLAMAASDISLLDAQSAPLR	13	38			5554.78	SLAMAASDISLLDAQSAPLRVYVEELKPTPEGDLEILLQKWENGECAQKK	4	50	0.378463
804.443	LIVTQTM	3	7			1027.59	GDLEILLQK	1	9			2012.02	SLAMAASDISLLDAQSAPLR	60	20			3150.68	DAQSAPLRVYVEELKPTPEGDLEILLQK	1	27		4275.25	LIVTQTMKGLDIQKVAGTWYSLAMAASDISLLDAQSAPLR	30	40			5670.98	GLDIQKVAGTWYSLAMAASDISLLDAQSAPLRVYVEELKPTPEGDLEILLQK	4	52	0.26578
804.443	LIVTQTMK	88	8			1032.56	TMKGLDIQK	1	9			2050.12	VEELKPTPEGDLEILLQK	25	18			3153.55	VEELKPTPEGDLEILLQKWENGECAQK	4	27		4277.23	IVTQTMKGLDIQKVAGTWYSLAMAASDISLLDAQSAPLR	3	39
813.533	KIIAEK	3	6			1045.62	ALIVTQTMK	1	9			2012.16	TKIPAVFKIDALNENKVL	1	18			3281.64	VEELKPTPEGDLEILLQKWENGECAQKK	31	28		4323.27	SLAMAASDISLLDAQSAPLRVYVEELKPTPEGDLEILLQK	3	40
819.453	IVTQTMK	3	7			1046.47	EVDDEALEK	1	9			2056.11	VYVEELKPTPEGDLEILL	5	18			3292.54	AEPEQSLACQCLVRTPEVDDEALEKFDK	2	28									2 sequance up to 5000
823.425	KVAGTWY	2	7			1060.63	LIVTQTMK	5	8			2063.2	ALKALPMHIRLSFNPTQL	14	18			3292.54	EPEQSLACQCLVRTPEVDDEALEKFDK	3	27			4 sequance 4000-5000
828.483	GLDIQKV	2	7			1063.44	WENGECAQK	5	9			2090.12	IDALNENKVLVLDTDYKK	20	18			3360.73	GLDIQKVAGTWYSLAMAASDISLLDAQSAPLR	64	32
828.483	GLDIQK	2	7			1064.57	VLVLDTDYK	18	9			2090.13	KIDALNENKVLVLDTDYK	2	18			3415.66	VYVEELKPTPEGDLEILLQKWENGECAQK	7	29
836.454	ALPMHIR	55	7			1077.54	SLAMAASDISL	1	11			2192.12	YSLAMAASDISLLDAQSAPLR	1	21			3485.76	VYVEELKPTPEGDLEILLQKWENGECAQKK	33	30									0.378463 SLAMAASDISLLDAQSAPLRVYVEELKPTPEGDLEILLQKWENGECAQKK
838.43	DAQSAPLR	2	8			1093.53	DEALEKFDK	1	9			2168.16	EALEKFDKALKALPMHIR	4	18			3529.01	IIAEKTKIPAVFKIDALNENKVLVLDTDYKK	1	31			peptide Ranker						0.26578 GLDIQKVAGTWYSLAMAASDISLLDAQSAPLRVYVEELKPTPEGDLEILLQK
851.43	VAGTWY	1	6			1093.6	LVLDTDYKK	3	9			2184.16	VYVEELKPTPEGDLEILLQ	2	19			3485.76	ENSAEPEQSLACQCLVRTPEVDDEALEKFDK	2	31			0.327712 VTQTMKGLDIQKVAGTWYSLAMAASDISLLDAQSAPLR
852.424	VLDTDYK	3	7			1097.52	VAGTWYSLAM	1	10			2218.22	KIDALNENKVLVLDTDYKK	18	19			3638.86	GLDIQKVAGTWYSLAMAASDISLLDAQSAPLRVY	10	34			0.240433 LIVTQTMKGLDIQKVAGTWYSLAMAASDISLLDAQSAPLR
881.451	LDTDYKK	4	7			1099.67	IPAVFKIDAL	2	10			2243.33	LLLALALTCGAQALIVTQTMK	5	21			3699.86	RVYVEELKPTPEGDLEILLQKWENGECAQKK	4	31			0.178274 IVTQTMKGLDIQKVAGTWYSLAMAASDISLLDAQSAPLR
898.444	IDALNENK	24	8			1114.61	QALIVTQTMK	2	10			2264.22	LIVTQTMKGLDIQKVAGTWY	1	20									0.149739 SLAMAASDISLLDAQSAPLRVYVEELKPTPEGDLEILLQK
902.559	TKIPAVFK	15	8			1118.57	DAQSAPLRVY	3	10			2291.18	SLAMAASDISLLDAQSAPLRVY	8	22				13 sequance 3000-4000
936.486	VLVLDTDY	1	8			1126.7	IIAEKTKIPA	5	10			2312.23	VYVEELKPTPEGDLEILLQK	82	20
936.486	VLVLDTDYK	1	9			1127.62	IDALNENKVL	3	10			2327.24	YVEELKPTPEGDLEILLQK	2	19
949.551	ALPMHIRL	3	8			1130.67	TKIPAVFKID	2	10			2354.35	TKIPAVFKIDALNENKVLVL	1	20
964.562	KALPMHIR	6	8			1148.68	ALKALPMHIR	7	10			2354.35	IIAEKTKIPAVFKIDALNENK	7	21
969.526	LDAQSAPLR	1	9			1176.57	LSFNPTQLEE	1	10			2381.28	KIDALNENKVLVLDTDYKKY	1	20
970.569	DLEILLQK	1	8			1190.61	SLAMAASDISLL	21	12			2423.3	FKIDALNENKVLVLDTDYKK	10	20				petide Ranker
973.483	EALEKFDK	2	8			1191.53	WENGECAQKK	7	10			2452.19	CQCLVRTPEVDDEALEKFDK	2	20				0.471827 GLDIQKVAGTWYSLAMAASDISLLDAQSAPLR
980.518	VLDTDYKK	7	8			1192.67	VLVLDTDYKK	35	10			2468.35	RVYVEELKPTPEGDLEILLQK	11	21				0.400694 GLDIQKVAGTWYSLAMAASDISLLDAQSAPLRVY
990.506	AMAASDISLL	2	10			1199.69	IPAVFKIDALN	1	11			2476.24	ALPMHIRLSFNPTQLEEQCHI	3	21				0.343853 VEELKPTPEGDLEILLQKWENGECAQKK
						1226.57	TPEVDDEALEK	19	11			2482.45	KIIAEKTKIPAVFKIDALNENK	1	22				0.294358 VEELKPTPEGDLEILLQKWENGECAQK
	24 sequance800-1000					1255.71	KIDALNENKVL	7	11			2498.35	VYVEELKPTPEGDLEILLQKW	1	21				0.212821 DAQSAPLRVYVEELKPTPEGDLEILLQK
						1282.73	ISLLDAQSAPLR	1	12			2524.35	VFKIDALNENKVLVLDTDYKK	19	21				0.210212 VAGTWYSLAMAASDISLLDAQSAPLRVY
						1304.63	LSFNPTQLEEQ	2	11			2624.46	LRVYVEELKPTPEGDLEILLQK	2	22				0.196772 VYVEELKPTPEGDLEILLQKWENGECAQKK
	Petide Ranker					1305.66	SLAMAASDISLLD	1	13			2660.32	TPEVDDEALEKFDKALKA	2	18				0.155332 AEPEQSLACQCLVRTPEVDDEALEKFDK
	0.811703 ALPMHIRL					1320.76	KVLVLDTDYKK	2	11			2706.36	VAGTWYSLAMAASDISLLDAQSAPLR	34	26				0.147241 EPEQSLACQCLVRTPEVDDEALEKFDK
	0.626675 ALPMHIR					1328.68	SDISLLDAQSAPL	3	13			2723.41	AGTWYSLAMAASDISLLDAQSAPLR	7	25				0.108015 VYVEELKPTPEGDLEILLQKWENGECAQK
	0.592074 DAQSAPLR					1328.81	IIAEKTKIPAVF	5	12			2739.38	GTWYSLAMAASDISLLDAQSAPLR	7	24				0.106112 ENSAEPEQSLACQCLVRTPEVDDEALEKFDK
	0.533652 LDAQSAPLR					1328.81	IIAEKTKIPAVFK	28	13			2739.38	TWYSLAMAASDISLLDAQSAPLR	6	23				0.085795 RVYVEELKPTPEGDLEILLQKWENGECAQKK
	0.508053 KALPMHIR					1328.81	TKIPAVFKIDAL	14	12			2745.52	IPAVFKIDALNENKVLVLDTDYKK	1	24				0.00443314 IIAEKTKIPAVFKIDALNENKVLVLDTDYKK
	0.445607 VAGTWY					1349.7	GLDIQKVAGTWY	6	12			2861.48	TPEVDDEALEKFDKALKALPMHIR	3	24
	0.436507 AMAASDISLL					1355.73	VLVLDTDYKKY	4	11			2968.47	VAGTWYSLAMAASDISLLDAQSAPLRVY	5	28
	0.311989 KVAGTWY					1359.69	VYVEELKPTPEG	1	12			2974.66	TKIPAVFKIDALNENKVLVLDTDYKK	10	26
	0.22237 TKIPAVFK					1391.65	TPEVDDEALEKF	1	12
	0.179647 LDTDYKK					1397.68	GLDIQKVAGTWY	6	12				37 sequance 2000-3000
	0.174028 GLDIQK					1397.75	DISLLDAQSAPLR	2	13
	0.148364 DLEILLQK					1428.83	TKIPAVFKIDALN	2	13
	0.147982 EALEKFDK					1428.84	EVDDEALEKFDK	2	12
	0.146856 KGLDIQK					1436.67	KIIAEKTKIPAVF	3	13				Peptide Ranker
	0.136573 GLDIQKV					1456.89	KIIAEKTKIPAVFK	8	14				0.757166 EALEKFDKALKALPMHIR
	0.13654 VLDTDYKK					1469.81	IDALNENKVLVL	1	12				0.695046 LLLALALTCGAQALIVTQTMK
	0.111073 VLDTDYK					1470.76	AASDISLLDAQSAPL	3	15				0.655529 ALKALPMHIRLSFNPTQL
	0.110754 IDALNENK					1484.75	SDISLLDAQSAPLR	8	14				0.544107 TPEVDDEALEKFDKALKALPMHIR
	0.0849068 VLVLDTDYK					1504.75	SLAMAASDISLLDAQ	3	15				0.473713 GTWYSLAMAASDISLLDAQSAPLR
	0.0834108 VLVLDTDY					1506.67	TPEVDDEALEKFD	2	13				0.415337 TKIPAVFKIDALNENKVLVL
	0.0832709 IVTQTMK					1544.69	TPEVDDEALEKFDK	81	14				0.396232 TKIPAVFKIDALNENKVL
	0.0820098 LIVTQTM					1549.82	SFNPTQLEEQCHI	3	13				0.374533 YSLAMAASDISLLDAQSAPLR
	0.0764287 LIVTQTMK					1555.82	GLDIQKVAGTWYSL	1	14				0.356959 SLAMAASDISLLDAQSAPLR
	0.066817 KIIAEK					1570.87	ASDISLLDAQSAPLR	3	15				0.335405 TWYSLAMAASDISLLDAQSAPLR
						1586.91	IPAVFKIDALNENK	5	14				0.290169 SLAMAASDISLLDAQSAPLRVY
						1592.92	LIVTQTMKGLDIQK	8	14				0.268615 FKIDALNENKVLVLDTDYKK
						1616.76	FDKALKALPMHIR	20	13				0.268533 KIDALNENKVLVLDTDYKKY
						1620.85	TPEVDDEALEKFDK	81	14				0.262834 TPEVDDEALEKFDKALK
						1626.86	GLDIQKVAGTWYSLA	1	15				0.262238 AGTWYSLAMAASDISLLDAQSAPLR
						1657.77	AASDISLLDAQSAPLR	3	16				0.251779 KIDALNENKVLVLDTDYKK
						1672.84	LSFNPTQLEEQCHI	51	14				0.250046 TPEVDDEALEKFDKALKA
						1680.88	AMAASDISLLDAQSAPL	2	17				0.246735 VEELKPTPEGDLEILLQK
						1746.92	VEELKPTPEGDLEIL	4	15				0.23922 CQCLVRTPEVDDEALEKFDK
						1750.99	SDISLLDAQSAPLRVY	1	15				0.21826 VYVEELKPTPEGDLEILL
						1751.89	DKALKALPMHIR	2	12				0.210212 VAGTWYSLAMAASDISLLDAQSAPLRVY
						1757.9	GLDIQKVAGTWYSLAM	1	16				0.209909 VAGTWYSLAMAASDISLLDAQSAPLR
						1762.86	MAASDISLLDAQSAPLR	2	17				0.201627 YVEELKPTPEGDLEILLQK
						1790.87	TPEVDDEALEKFDKA	18	15				0.195627 KIDALNENKVLVLDTDYK
						1793.97	VEELKPTPEGDLEILL	2	16				0.185019 IDALNENKVLVLDTDYKK
						1800.01	TKIPAVFKIDALNENK	11	16				0.175743 VYVEELKPTPEGDLEILLQ
						1822.01	ELKPTPEGDLEILLQK	1	16				0.175455 VYVEELKPTPEGDLEILLQK
						1828.94	AMAASDISLLDAQSAPLR	3	18				0.152357 LIVTQTMKGLDIQKVAGTWY
						1862.02	LALTCGAQALIVTQTMK	1	17				0.108034 VYVEELKPTPEGDLEILLQKW
						1867.93	VAGTWYSLAMAASDISLL	1	18				0.0970309 ALPMHIRLSFNPTQLEEQCHI
						1872.95	SLAMAASDISLLDAQSAPL	16	19				0.0287357 TKIPAVFKIDALNENKVLVLDTDYKK
						1889.93	VRTPEVDDEALEKFDK	12	16				0.0286741 RVYVEELKPTPEGDLEILLQK
						1893.97	GLDIQKVAGTWYSLAMAA	1	18				0.0279968 IPAVFKIDALNENKVLVLDTDYKK
						1922.03	VEELKPTPEGDLEILLQ	2	17				0.0276377 VFKIDALNENKVLVLDTDYKK
						1943.01	VYVEELKPTPEGDLEIL	3	17				0.0242426 LRVYVEELKPTPEGDLEILLQK
						1946.97	TPEVDDEALEKFDKALK	6	17				0.0174609 IIAEKTKIPAVFKIDALNENK
						1962.03	IDALNENKVLVLDTDYK	2	17				0.0169381 KIIAEKTKIPAVFKIDALNENK
						1969.99	IRLSFNPTQLEEQCHI	2	16
						1997.04	SLAMAASDISLLDAQSAPLR	2	20
							82 sequance 1000-2000
							Peptide Ranker
							0.737446 GLDIQKVAGTWYSLAM
							0.729505 FDKALKALPMHIR
							0.62602 ALKALPMHIR
							0.612347 VAGTWYSLAM
							0.612055 GLDIQKVAGTWYSLAMAA
							0.542195 ASDISLLDAQSAPLR
							0.542074 AASDISLLDAQSAPLR
							0.528336 GLDIQKVAGTWYSLA
							0.527837 SDISLLDAQSAPLR
							0.505202 DKALKALPMHIR
							0.504166 IPAVFKIDAL
							0.489 GLDIQKVAGTWYSL
							0.488452 VAGTWYSLAMAASDISLL
							0.485841 SDISLLDAQSAPLRVY
							0.476482 DAQSAPLRVY
							0.434029 IPAVFKIDALN
							0.433048 DISLLDAQSAPLR
							0.429425 ISLLDAQSAPLR
							0.41659 SLAMAASDISLL
							0.413207 SDISLLDAQSAPL
							0.398955 AMAASDISLLDAQSAPLR
							0.393226 GLDIQKVAGTWY
							0.393226 GLDIQKVAGTWY
							0.387776 MAASDISLLDAQSAPLR
							0.374037 AASDISLLDAQSAPL
							0.356959 SLAMAASDISLLDAQSAPLR
							0.333473 KIDALNENKVL
							0.319339 VEELKPTPEGDLEILL
							0.310422 IDALNENKVLVL
							0.295086 TKIPAVFKIDAL
							0.287647 ELKPTPEGDLEILLQK
							0.285785 SFNPTQLEEQCHI
							0.280352 IPAVFKIDALNENK
							0.277105 AMAASDISLLDAQSAPL
							0.273901 KIIAEKTKIPAVF
							0.270792 LALTCGAQALIVTQTMK
							0.262834 TPEVDDEALEKFDKALK
							0.261168 VEELKPTPEGDLEILLQ
							0.257066 LSFNPTQLEEQCHI
							0.252276 IDALNENKVL
							0.252272 IIAEKTKIPAVF
							0.252078 SLAMAASDISLLDAQSAPL
							0.250818 VEELKPTPEGDLEIL
							0.248541 TKIPAVFKIDALN
							0.240615 SLAMAASDISLLD
							0.239697 SLAMAASDISL
							0.231257 KIIAEKTKIPAVFK
							0.219202 IIAEKTKIPAVFK
							0.21843 GDLEILLQK
							0.212531 WENGECAQKK
							0.210076 TPEVDDEALEKF
							0.181988 WENGECAQK
							0.174126 TKIPAVFKIDALNENK
							0.173011 VYVEELKPTPEGDLEIL
							0.172656 IRLSFNPTQLEEQCHI
							0.172569 SLAMAASDISLLDAQ
							0.169425 DEALEKFDK
							0.168249 TPEVDDEALEKFDKA
							0.160759 LSFNPTQLEE
							0.158999 TPEVDDEALEKFDK
							0.158999 TPEVDDEALEKFDK
							0.152117 TKIPAVFKID
							0.14739 QALIVTQTMK
							0.147279 IDALNENKVLVLDTDYK
							0.144854 EVDDEALEKFDK
							0.120586 TPEVDDEALEKFD
							0.118926 VLVLDTDYKKY
							0.117147 KVLVLDTDYKK
							0.115578 ALIVTQTMK
							0.114913 KIDALNENK
							0.114482 IIAEKTKIPA
							0.113816 VLVLDTDYKK
							0.108635 VRTPEVDDEALEKFDK
							0.106949 LVLDTDYKK
							0.101159 LSFNPTQLEEQ
							0.0917576 TMKGLDIQK
							0.0891689 TPEVDDEALEK
							0.0849068 VLVLDTDYK
							0.0824064 VYVEELKPTPEG
							0.0764287 LIVTQTMK
							0.074287 LIVTQTMKGLDIQK
							0.0726679 EVDDEALEK
